# Supplementary material for: Synthesis of Flavonols and Assessment of Their Biological Activity as Anticancer Agents
Source: Molecules. 2024 Apr 28;29(9):2041. doi: 10.3390/molecules29092041 (PMC11085485; doi:10.3390/molecules29092041)
Supplement: Supplementary file 1 [file molecules-29-02041-s001.zip]

Archive with 1 entries (1 files):
- molecules-2930553-supplementary.pdf
